# Supplementary material for: Variation in haplotypes in single cysts of assemblages C and D, but not of assemblage E of Giardia duodenalis
Source: BMC Microbiol. 2022 Jun 27;22:166. doi: 10.1186/s12866-022-02581-3 (PMC9235224; doi:10.1186/s12866-022-02581-3)
Supplement: Supplementary file 1 — Additional file 1: Table S1. Origin of samples and date of entry at Veterinary Microbiological Diagnostic Centre (VMDC). Table S2. PCR Primers and amplicon size of the product. Table S3. Probability P for detecting haplotypes in different numbers of clones. Table S4. Ambigous nucleotides in cloned dis3 fragments from single cysts. The singleton sequences are given in red and are considered artefacts. Table S5. Probability of the observed # clones per haplotype (H1, H2, H3, H4) to be in agreement with the expected frequency of haplotypes. This was performed for 1 to 4 expected haplotypes. All combinations (n=5) of expected haplotypes are given. When observed number of haplotypes are higher than expected number of haplotypes, p=0. [file 12866_2022_2581_MOESM1_ESM.xlsx]

## Sheet: legend
Table S1. Origin of samples and date of entry at Veterinary Microbiological Diagnostic Centre (VMDC)
Table S2: PCR Primers and amplicon size of the product.
Table S3. Probability P for detecting haplotypes in different numbers of clones.
Table S4. Ambigous nucleotides in cloned dis3 fragments from single cysts.
The singleton sequences are given in red and are considered artefacts.
Table S5. Probability of the observed # clones per haplotype (H1, H2, H3, H4) to be in agreement
with the expected frequency of haplotypes. This was performed for 1 to 4 expected haplotypes
All combinations (n=5) of expected haplotypes are given.
When observed number of haplotypes are higher than expected number of haplotypes, p=0

## Sheet: Table S1 samples
Table S1. Origin of samples and date of entry at Veterinary Microbiological Diagnostic Centre (VMDC)
isolate	assemblage	host		date of entry
24	A	Giraffe	Giraffa giraffa	2018-02-20
27	A	Prairiedog	Cynomys sp.	2018-06-22
39	A	Prairiedog	Cynomys sp.	2019-04-05
53	A	Sheep	Ovis aries	2021-07-07
17	E	Cheetah	Acinonyx jubatus	2017-04-04
31	E	Cattle	Bos taurus	2019-01-23
50	E	Three-tooth sloth	Bradypus tridactylus	2020-06-10
33	F	Cat	Felis silvestris catus	2018-12-11
34	F	Cat	Felis silvestris catus	2019-03-07
35	F	Cat	Felis silvestris catus	2019-03-15
19	B	Sifaka	propithecus sp.	2017-05-09
41	B	Red-bellied lemur	Eulemur rubriventer	2019-04-30
42	B	Spider monkey	Ateles sp.	2019-04-30
45	B	Guinea pig	Cavia porcellus	2019-09-10
47	B	Siamang	Symphalangus syndactylus	2019-11-29
48	B	Lemur		2020-01-09
49	B	Ring-tailed lemur	Lemur catta	2020-01-09
7	C	Dog	Canis lupus familiaris	2017-01-12
8	C	Dog	Canis lupus familiaris	2017-01-20
5	D	Dog	Canis lupus familiaris	2016-01-15

## Sheet: Table S2 primers
Table S2: PCR Primers and amplicon size of the product.
Primers	Type	Sequence 5'-3'	Primer pairs	Amplicon size (bp)	reference
gdh-1	F	TTC CGT RTY CAG TAC AAC TC	gdh1-gdh-2	755	Caccio et al., 2008
gdh-2	R	ACC TCG TTC TGR GTG GCG CA			Caccio et al., 2008
gdh-3	F	ATG ACY GAG CTY CAG AGG CAC GT	gdh3-gdh-4	530	Caccio et al., 2008
gdh-4	R	GTG GCG CAR GGC ATG ATG CA			Caccio et al., 2008
DIS3F1	F	ARYAARCCRTCRGTRCASTCTG	DIS3F1-DIS3R1	3015-3050*	this paper
DIS3R1	R	RTCYYYTATCCGRAGTACACCYGC			this paper
DIS3F2	F	TAARTCRTGCAARGATACATCYAATGG	DIS3F2-DIS3R2	2421-2456*	this paper
DIS3R2	R	GAKGTRAARTGYGTRTAGATTGG			this paper
C_dis3_1100R	R	AC AAC AAT ACC ATA TAT CAC TTC CCC	DIS3F2-C-dis3 _1100R	794	this paper
D_dis3_1100R	R	AC GAC AAT ACC ATA TAT AAT TCC TCC	DIS3F2-D_dis3 _1100R	782	this paper
M13 Forward	F	CGCCAGGGTTTTCCCAGTCACGAC	M13-T7	depends on insert	Thermofischer Scientific
T7 reverse	R	TAGTTATTGCTCAGCGGTGG			Thermofischer Scientific
* size depends on assemblage

## Sheet: Table S3 probability
Table S3. Probability P for detecting haplotypes in different numbers of clones.
Probability P for a haplotype (frequency=0.25) to be identified in x clones,
with total number of clones per cyst = 24.
cum P(%) is cumulation of P (%) for x or fewer clones per haplotype.
Measured by binomial test
x clones	p (%)	cum P (%)
0	0.10	0.10
1	0.80	0.90
2	3.08	3.98
3	7.52	11.5
4	13.2	24.7
5	17.5	42.2
6	18.5	60.7
7	15.9	76.6
8	11.2	87.8
9	6.67	94.5
10	3.33	97.8
11	1.41	99.2
12	0.51	99.7
13	0.16	99.9
14	0.04	100
15	0.01	100
16	<0.01	100
17	<0.01	100
18	<0.01	100
19	<0.01	100
20	<0.01	100
21	<0.01	100
22	<0.01	100
23	<0.01	100
24	<0.01	100

## Sheet: Table S4 clones w singletons
Table S4. Ambigous nucleotides in cloned dis3 fragments from single cysts.							The singleton sequences are given in red and are considered artefacts.
Clones dis3 fragment (665 nt) cyst 1 (assemblage C).											Clones dis3 fragment (665 nt) cyst 2 (assemblage D).														Clones dis3 fragment (665 nt) cyst 50 (assemblage E).
Position corresponds with full length dis3 of assemblage C (3369 nt)											Position corresponds with full length dis3 of assemblage D (3354 nt)														position corresponds with full length dis3 of ass E (3330 nt)
position WGS		415	460	544	614	744	987	1046	1055		position WGS		451	477	508	534	1002	1089							position WGS		449	495	524	780
Consensus		C	T	G	C	T	C	A	A		Consensus		T	T	A	A	G	G							Consensus		T	C	T	G
clones	1-cl-1	.	.	.	.	.	.	.	.		clones	2-cl-1	.	.	.	.	.	A							clones	50-cl-1	.	.	.	.
	1-cl-2	.	.	.	.	.	.	.	.			2-cl-2	C	.	G	G	A	A								50-cl-2	.	.	C	.
	1-cl-3	.	.	.	.	.	.	.	.			2-cl-3	.	.	.	.	.	.								50-cl-3	.	.	.	.
	1-cl-4	.	C	.	.	.	.	.	.			2-cl-4	C	.	G	G	A	A								50-cl-4	.	.	.	.
	1-cl-5	.	C	A	T	.	.	.	.			2-cl-5	C	.	G	G	A	A								50-cl-5	.	.	.	.
	1-cl-6	.	.	.	.	.	.	.	.			2-cl-6	.	.	.	.	.	.								50-cl-6	.	T	.	.
	1-cl-7	.	C	A	T	C	.	.	C			2-cl-7	.	.	.	.	.	.								50-cl-7	.	.	.	.
	1-cl-8	.	.	.	.	.	.	.	.			2-cl-8	.	.	.	.	.	.								50-cl-8	.	.	.	.
	1-cl-9	.	C	A	T	.	.	.	.			2-cl-9	C	.	G	G	A	A								50-cl-9	.	.	.	.
	1-cl-10	.	C	A	T	C	.	.	.			2-cl-10	.	.	.	.	.	.								50-cl-10	.	.	.	.
	1-cl-11	.	.	.	.	.	.	G	.			2-cl-11	.	.	.	.	.	.								50-cl-11	C	.	.	.
	1-cl-12	.	.	.	.	.	.	.	.			2-cl-12	C	.	G	G	A	A								50-cl-12	.	.	.	A
	1-cl-13	.	C	A	T	.	T	.	C			2-cl-13	.	.	.	.	.	.								50-cl-13	.	.	.	.
	1-cl-14	.	C	A	T	C	.	.	.			2-cl-14	.	.	.	.	.	.								50-cl-14	.	.	.	.
	1-cl-15	.	C	A	T	C	.	.	C			2-cl-15	.	.	.	.	.	.								50-cl-15	.	.	.	.
	1-cl-16	.	.	.	.	C	.	.	.			2-cl-17	.	A	.	.	.	.								50-cl-16	.	.	.	.
	1-cl-17	.	C	A	T	C	.	.	C			2-cl-18	.	.	.	.	A	.								50-cl-17	.	.	.	.
	1-cl-18	.	.	.	.	.	.	.	.			2-cl-19	.	.	.	.	.	.								50-cl-18	.	.	.	.
	1-cl-19	.	.	.	.	.	.	.	.			2-cl-20	.	.	.	.	.	.								50-cl-19	.	.	.	.
	1-cl-20	.	.	.	.	.	.	.	.			2-cl-21	C	.	G	G	.	.								50-cl-20	.	.	.	.
	1-cl-21	.	.	.	.	.	.	.	.			2-cl-22	C	.	G	G	A	A								50-cl-21	.	.	.	.
	1-cl-22	T	C	A	T	C	.	.	C			2-cl-23	C	.	G	G	A	A								50-cl-22	.	.	.	.
	1-cl-23	.	C	A	T	C	.	.	C			2-cl-24	.	.	.	.	.	.								50-cl-23	.	.	.	.
	1-cl-24	.	.	.	.	.	.	.	.
Clones SNP %		4.2	45.8	41.7	41.7	33.3	4.2	4.2	25		Clones SNP %		34.8	4.3	34.8	34.8	34.8	50							Clones SNP %		4.4	4.4	4.4	4.4
WGS SNP %		0	47.1	46.9	46.3	34.4	14.9	0	44.6		WGS SNP %		38.9	0	37.2	39.9	37.4	44.4							WGS SNP %		not applicable
Alternative amino acid		L > L	S > P	E > K	S > F	S > S	D > D	Q > R	D > A		Alternative amino acid		Y > H	P > P	I > V	G > G	Q > Q	V>V							Alternative amino acid		L>S	C>C	L>P	L>L
Clones dis3 fragment (665 nt) cyst 3 (assemblage C).											Clones dis3 fragment (665 nt) cyst 4 (assemblage D).
Position corresponds with full length dis3 of assemblage C (3369 nt)											Position corresponds with full length dis3 of assemblage D (3354 nt)
position WGS		460	544	555	614	710	959	983	987		position WGS		451	508	534	624	627	629	649	699	1002	1066	1098
Consensus		C	A	A	T	G	T	G	T		Consensus		C	G	G	C	C	C	C	T	A	T	A
	3-cl-1	.	.	.	.	.	.	.	.		clones	4-cl-1	.	.	.	.	.	.	.	.	.	.	.
	3-cl-2	.	G	.	C	.	.	A	C			4-cl-2	T	A	A	.	.	.	.	.	G	.	G
	3-cl-3	.	G	.	C	.	.	A	C			4-cl-4	.	A	A	T	T	T	T	C	G	.	.
	3-cl-4	.	G	.	C	.	.	A	C			4-cl-5	.	.	.	.	.	.	.	.	.	.	.
	3-cl-5	.	.	.	.	.	.	.	.			4-cl-6	.	.	.	.	.	.	.	.	.	.	.
	3-cl-6	.	.	.	.	.	.	.	.			4-cl-7	.	.	.	.	.	.	.	.	.	.	.
	3-cl-8	.	.	.	.	.	.	.	.			4-cl-8	.	A	A	T	T	T	T	C	G	.	.
	3-cl-9	T	G	G	.	.	.	.	.			4-cl-9	.	.	.	.	.	.	.	.	.	.	.
	3-cl-10	.	.	.	.	.	.	.	.			4-cl-10	.	.	.	.	.	.	.	.	.	.	.
	3-cl-12	.	G	.	C	.	.	A	C			4-cl-11	T	A	A	.	.	.	.	.	G	.	G
	3-cl-12.1	.	.	.	.	.	.	.	.			4-cl-12	T	A	A	.	.	.	.	.	G	.	G
	3-cl-13	.	.	.	.	.	.	.	.			4-cl-13	T	A	A	.	.	.	.	.	G	.	G
	3-cl-14	.	.	.	.	.	.	.	.			4-cl-14	.	.	.	.	.	.	.	.	.	.	.
	3-cl-15	.	G	.	C	.	.	A	C			4-cl-15	.	A	A	T	T	T	T	C	G	.	.
	3-cl-16	T	G	G	.	A	C	.	.			4-cl-16	.	.	.	.	.	.	.	.	.	.	.
	3-cl-17	.	.	.	.	.	.	.	.			4-cl-17	.	.	.	.	.	.	.	.	.	.	.
	3-cl-18	.	.	.	.	.	.	.	.			4-cl-18	.	.	.	.	.	.	.	.	.	.	.
	3-cl-19	.	G	.	C	.	.	A	C			4-cl-19	.	A	A	T	T	T	T	C	G	.	.
	3-cl-20	.	G	.	C	.	.	A	C			4-cl-20	.	A	A	T	T	T	T	C	G	.	.
	3-cl-21	.	.	.	.	.	.	.	.			4-cl-21	.	.	.	.	.	.	.	.	.	.	.
	3-cl-22	.	.	.	.	.	.	.	.			4-cl-22	.	.	.	.	.	.	.	.	.	C	.
												4-cl-23	.	.	.	.	.	.	.	.	.	.	.
												4-cl-24	.	.	.	.	.	.	.	.	.	.	.
Clones SNP %		9.5	42.9	9.5	33.3	4.8	4.8	33.3	33.3		Clones SNP %		17.3	39.1	39.1	21.7	21.7	21.7	21.7	21.7	39.1	4.3	17.3
WGS SNP %		7.3	34.2	9.1	27	9.1	0	24.1	32.9		WGS SNP %		22.1	33.9	40.3	35.3	35.3	35.3	0	39.7	45.3	0	27
Alternative amino acid		P > S	K > E	I > M	F > S	R > H	F > S	G > E	D > D		Alternative amino acid		H > Y	V > I	G > G	N > N	P > P	P > L	L > F	R > R	Q > Q	C > R	V > V

## Sheet: Table S5 haplotypes prob
Table S5. Probability of the observed # clones per haplotype (H1, H2, H3, H4) to be in agreement with the expected frequency of haplotypes.
	observed
	# clones per		expected frequency of haplotypes
	haplotype
		1*	2*	2*	3*	4*
Cyst	(H1, H2, H3, H4)	1.0, 0, 0, 0	0.75, 0.25, 0, 0	0.5, 0.5, 0, 0	0.5, 0.25, 0.25, 0	0.25, 0.25, 0.25, 0.25
cyst 1C	(11, 4, 2, 2)	0	0	0	0	0.0092
cyst 3C	(12, 7, 0, 0)	0	0.2332	0.2513	0.0393	< 0.0001
cyst 2D	(12, 7, 0, 0)	0	0.2332	0.2513	0.0393	< 0.0001
cyst 4D	(13, 5, 4, 0)	0	0	0	0.6643	0.001
cyst 50E	(20, 0, 0, 0)	1.000	< 0.0001	< 0.0001	< 0.0001	< 0.0001
* number of expected haplotypes
