# Supplementary material for: Variation in haplotypes in single cysts of assemblages C and D, but not of assemblage E of Giardia duodenalis
Source: BMC Microbiol. 2022 Jun 27;22:166. doi: 10.1186/s12866-022-02581-3 (PMC9235224; doi:10.1186/s12866-022-02581-3)
Supplement: Supplementary file 2 — Additional file 2: Figure S1. Phylogenetic analysis by maximum likelihood method of dis3 fragments amplified from pooled cysts of assemblages A to F. Samples with the assemblage and the number of the isolate (green squares) and reference sequences obtained from genome sequence projects (red dots) are indicated. Bootstrap values are indicated at the branching points. Bar indicates number of nucleotide substitutions per site. Figure S2. Isolate 50 (assemblage E) sorted by FACS. A) Gate set for Giardia cysts (black circle) with DAPI signal on x-axis and FITC signal on y-axis. Particles in left corner were added E. coli. B) Histogram of DAPI signal with intensity (x-axis) and particle counts (y-axis). C) Cysts labeled with FITC (cyst wall protein in green) and DAPI (nuclei in blue). Photo was taken by fluorescent microscopy. Figure S3. Possible recombination events in dis3 fragment of cyst 1C. [file 12866_2022_2581_MOESM2_ESM.xlsx]

## Sheet: Legend
Figure S1. Phylogenetic analysis by maximum likelihood method of dis3 fragments amplified from pooled cysts
of assemblages A to F.
Samples with the assemblage and the number of the isolate (green squares) and reference sequences obtained from
genome sequence projects (red dots) are indicated.
Bootstrap values are indicated at the branching points.
Bar indicates number of nucleotide substitutions per site.
Figure S2.	Isolate 50 (assemblage E) sorted by FACS.
A) Gate set for Giardia cysts (black circle) with DAPI signal on x-axis and FITC signal on y-axis. Particles in left corner were added E. coli.
B) Histogram of DAPI signal with intensity (x-axis) and particle counts (y-axis).
C) Cysts labeled with FITC (cyst wall protein in green) and DAPI (nuclei in blue)
Photo was taken by fluorescent microscopy.
Figure S3. Possible recombination events in dis3 fragment of cyst 1C

## Sheet: Figure S3 recombinants
Figure S3. Possible recombination events in dis3 fragment of cyst 1C
position Sanger	61	145	215	345	656
position WGS	460	544	614	744	1055
putative parent sequence cluster Cyst1C-b (11 clones)	T	G	C	T	A
putative recombinant sequences: 1-c-5 and 1-c-9 (2 clones)	C	A	T	T	A
putative recombinant sequences: 1-c-10 and 1-c-14 (2 clones)	C	A	T	C	A
putative parent sequence cluster Cyst1C-a (4 clones)	C	A	T	C	C
